# Supplementary material for: ZIKA virus elicits P53 activation and genotoxic stress in human neural progenitors similar to mutations involved in severe forms of genetic microcephaly and p53
Source: Cell Death Dis. 2016 Oct 27;7(10):e2440–. doi: 10.1038/cddis.2016.266 (PMC5133962; doi:10.1038/cddis.2016.266)
Supplement: Supplementary Table 1 [file cddis2016266x2.xlsx]

## Sheet: Differentially expressed genes
Table S1
Lists of genes differentially expressed in the analyzed datasets (see Mterials and Methods for details)
ZIKV		CitK -/-		Magoh +/-		Elp3 conditional KO		CMV
Upregulated	Downregulated	Upregulated	Downregulated	Upregulated	Downregulated	Upregulated	Downregulated	Upregulated	Downregulated
AAK1	AAAS	ACTA1	ADARB2	C013461.1	ABCD2	AARS	DYNC1I1	ACOT4	A2BP1
AARS	AADAT	ACTA2	ADRA2C	ADAMTS3	AL365273.1	AEN	ABCC8	AGPAT2	ABCB9
AARSD1	AASS	ACTC1	ANGPT1	ADAMTS9	ARHGDIB	AKAP9	ABRACL	AGPAT3	ABCC3
ABCA1	ABCA5	ADAMTS1	ASCL1	AEN	BCL11A	ALCAM	ACAT1	ANKH	ABTB1
ABCA3	ABCB8	ADAMTS14	BACH2	AHCY	CACNA2D1	ALDH18A1	ADAMTS18	ANP32C	ACBD4
ABCA7	ABCC1	AEN	BCAS1	AK1	CADPS	ALDH1L2	AHSA2	ARHGAP9	ACCN1
ABCB6	ABCC4	AK1	BHLHE22	ANO3	CDKN1C	ANKHD1	ALDH1L1	ARID3B	ACOX2
ABCE1	ABCC5	ALAS2	C3orf18	ARAP2	CDO1	EIF4EBP3	ARHGAP33	ARNTL2	ACTN2
ABCF2	ABCF1	ALDH1A1	CACNA1E	ARRDC3	CRYM	ANKRD11	ARL4D	AURKA	ADAMTS1
ABCF3	ABHD14B	ANO3	CADPS2	BAX	CXCL13	ANKRD12	ATL1	AZI1	ADAMTS9
ABCG1	ABHD16B	ANXA4	CAPN11	C14orf39	DCC	ANP32B	ATP6V1E1	BAZ1B	ADCY1
ABHD10	ABHD2	APOBEC1	CBL	C9orf116	DCX	ANTXR1	BCL6	BCORL1	ADCY5
ABHD14A	ABHD3	APOD	CBLN1	CA4	DLL3	ARGLU1	BDH1	BIK	ADFP
ABHD14A-ACY1	ABI2	ARAP1	CCNG2	CCNG1	DLX1	ARID1B	BRINP2	BMF	ADORA1
ABHD4	ABRACL	ARAP2	CDK19	CDK6	DLX2	ARID4B	BZW2	C11orf75	ADRA1A
ABHD5	ACAA2	ARHGAP26	CDKL5	CDKN1A	DPYSL4	ARMCX4	CACYBP	C15orf42	ADSSL1
ABHD6	ACACB	ARHGAP36	CDKN1C	CPT1C	EDNRB	ASNS	CASP3	C16orf67	AK1
ABHD8	ACAD10	ARHGEF33	CELF3	DDIAS	ELAVL3	ATF4	CDK19	C17orf59	ALDH3B1
ABL2	ACAD9	ARID3C	CERS6	DDIT4L	ELAVL4	ATF5	CELF3	C1orf115	ALK
ABLIM2	ACAT1	ASS1	CHD7	EDA2R	ENTPD1	ATP1A1	CHD3	C4orf32	AMBN
ABTB2	ACBD4	ATP2A3	CHN2	GRIA3	EOMES	ATRX	CHGA	C7orf25	AMT
ACACA	ACBD7	C18orf42	CITED2	GTSE1	EPHA3	BAZ1A	CHMP7	C8orf13	ANKRD13D
ACAP2	ACN9	C1QA	CNR1	IRS4	F13A1	BAZ2B	CIRBP	C9orf61	ANKRD20A1
ACBD3	ACP1	C1QB	CSMD1	LIN28A	FABP7	BCAT1	CTC-273B12.7	CADPS2	ANKRD20A2
ACBD5	ACP6	C1QTNF6	CYP26B1	MAPKAPK3	FEZ1	BDP1	CTNND2	CALML4	ANKRD20A3
ACD	ACPL2	C5orf28	DACT1	NR6A1	GNG3	BOD1L1	CUX2	CARD10	ANKS1B
ACHE	ACSF2	C9orf50	DCC	PHLDA3	GPM6A	C1QB	CYTH2	CARKL	AP4S1
ACOT9	ACTA1	CA3	DCX	PIEZO1	GPM6B	C1QL3	DLX1	CCDC123	AQP4
ACOX1	ACTA2	CA7	DDX3Y	PLCG2	HPGD	CACHD1	DOK5	CCK	ARHGAP21
ACOX3	ACTB	CA8	DHRS3	POLK	IFIT2	CACNG4	DPY19L1	CCNE1	ARHGAP24
ACSL3	ACTC1	CALB1	DLL1	PRTG	IGFBPL1	CARS	DTX1	CD55	ARID1B
ACSL4	ACTG1	CASQ2	DOCK10	PSRC1	INA	CASP8AP2	DYNC2LI1	CDADC1	ARID5A
ACSL6	ACTL6A	CCND1	DOCK11	PTPN14	ISLR2	CCAR1	EEF1A2	CDC25A	ATOH8
ACSS2	ACTR1A	CCNG1	DPF3	RHOD	JAM2	CCDC112	EIF1B	CDCA8	ATP1A2
ACTL6B	ACVR2B	CDH15	DSCAML1	RNF169	KCNK10	CCDC174	EIF5	CDKN3	ATP5S
ACTR3	ACYP1	CDKL2	DUSP4	RNU6-142P	LHX8	CCDC18	EML2	CDS1	ATXN3
ACTR8	ADAL	CDKN1A	ENPP6	SEC61B	LYZ	CCDC66	EVL	CDT1	AVIL
ACVR1	ADAM11	CDS1	EOMES	SERPINE2	MAGOH	CCDC88A	EXOC5	CEBPA	B3GALT5
ACVR1B	ADAM12	CEND1	ERBB4	SESN2	MAP2	CCNG1	EZR	CENPE	BAHCC1
ADAMTS10	ADAM15	CERK	FA2H	SLC19A2	MSX2	CDH2	FDFT1	CGN	BCAN
ADAP1	ADAM19	COL18A1	FAM84A	SLC2A14	MYT1	CDK11A	FDPS	CHAC1	BCL6
ADCK3	ADAM1A	COL1A1	FAT2	SLC2A3	NEUROG2	CDK11B	FGD3	CHD2	BST2
ADCY9	ADAM22	COL1A2	FIBCD1	SLC4A1	NFIB	CEBPZ	FHOD3	CHRDL2	BTN3A2
ADIPOR1	ADAM28	COL26A1	FOXN2	SUSD6	NPAS3	CELF4	FNBP1L	CLIC6	C10orf132
ADK	ADAMTS12	COL5A1	FREM2	TNFRSF10B	NSG1	CELSR1	FOXP1	CLN8	C10orf6
ADM2	ADAMTS13	COLQ	FZD10	TP53INP1	OAZ1	CENPE	GAD1	CMTM1	C17orf70
ADNP2	ADAMTS15	COX6B2	GLCCI1	TRIM71	OXCT1	CENPF	GAD2	CNNM3	C19orf12
ADO	ADAMTS18	CPNE9	GLCE	ZBTB16	PAK3	CENPQ	GNAL	COL12A1	C1orf151
ADPRM	ADAMTS3	CPPED1	GPC2	ZMAT3	POU3F4	CEP290	GPR85	CRTC1	C1orf183
ADRA1A	ADAMTS6	CPXM2	GPR17	ZNF365	PTPRZ1	CHD7	GRAMD1A	CSNK1E	C1QTNF1
ADRB2	ADAMTS7	CRISPLD1	GRIK2		RASGRP1	CNR1	GRIK3	CTSL2	C1QTNF6
ADRBK1	ADAMTS8	CTSD	GRIK3		RNA5SP370	CNTLN	GUCY1A3	CXorf15	C20orf103
AEBP2	ADAMTS9	CTSK	GRIN2B		RND2	CSPP1	GUCY1B3	CYB561	C20orf196
AEN	ADAMTSL1	DAGLA	GRM3		RNU6-1241P	CTBP2	HERC3	CYP3A5	C21orf2
AFF1	ADAT1	DBX2	GSX1		SCG3	CTSD	HIVEP2	DEPDC1	C21orf62
AFF3	ADAT2	DCN	HES5		SCRN1	CWF19L2	HMP19	DGAT2	C21orf7
AFF4	ADC	DCXR	HIPK2		SLC17A6	DACH1	HN1	DHDDS	C21orf81
AFTPH	ADCK2	DDIT4L	HIVEP3		SPARCL1	DBT	HS3ST4	DKFZp762E1312	C5orf13
AGAP5	ADCY3	DDN	IGFBPL1		ST18	DCC	HTR3A	DMPK	C6orf141
AGAP6	ADCY6	DES	IGSF21		TAGLN3	DDR1	ID2	DPP9	C8orf46
AGAP7	ADCY7	DGKG	INSC		TBR1	DDX10	IGFBP4	DSP	C9orf103
AGFG1	ADD3	EDA2R	KCNB2		TBX22	DDX39A	INPP5K	DUSP2	CA12
AGFG2	ADH5	EDN3	KCNJ6		TMEM35	DDX46	ITPK1	E2F1	CA14
AHCTF1	ADHFE1	EGR1	KCNK9		TMSB4X	DEK	ITPR1	E2F2	CACNA1A
AHCYL2	ADI1	EMILIN3	KCNN3		TTYH1	DMRT3	JAKMIP1	ECHDC3	CACNB2
AHDC1	ADORA1	EPCAM	KDM5D		TUBB2B	DNAJC2	KIAA1841	EDG3	CACNG4
AHR	ADPGK	EPHX1	KIAA1211		TUBB3	DNAJC21	KIF1A	EIF5	CACNG5
AIFM1	AEBP1	EPS8L2	KIRREL2		ZCCHC12	DPF2	KIF21B	ELK4	CALCRL
AKAP10	AGBL5	FAM184B	KIT		ZCCHC18	DUSP4	KIF5A	ELOVL7	CALD1
AKAP6	AGK	FAM19A3	KLF12			EBF3	KIFAP3	ENPP1	CAMKV
AKAP8	AGPAT1	FCER1G	KLHL28			EDA2R	LDB2	EPB41L2	CAPS
AKAP8L	AGPAT2	FGFR4	KLHL35			EIF2S2	LMO7	EPB41L5	CAPZB
AKAP9	AGPAT3	FOS	LBX1			EIF3A	MAP7D1	EPHB2	CBLN4
AKIRIN1	AGPAT5	FXYD7	LCOR			EIF4EBP1	MED12	ERC1	CCDC74A
AKIRIN2	AGRN	GBP6	LHX5			ELAVL3	MICU2	ERO1LB	CCDC74B
AKNA	AGTRAP	GBP6	LIPG			EMX2	MN1	ETS2	CCL2
ALAS1	AGXT2L2	GCKR	LNPEP			EPHB2	MPPED1	F11R	CCR1
ALDH1L2	AHCY	GDF10	LRP2			ESCO1	MRPL32	FAF1	CD44
ALDH2	AHI1	GFAP	LZTS1			ESF1	MTX2	FAM105B	CD79A
ALDH8A1	AHSA2	GJB2	MAG			FAM133B	NACA	FAM80A	CDH6
ALDOC	AIF1L	GJB6	MAP3K13			FAT1	NACA2	FAM89A	CDH7
ALG2	AIM2	GLI1	MBP			FAT3	NAV2	FANCA	CDKL5
ALG3	AK2	GNG11	MEX3B			FGFR3	NBEA	FANCM	CECR6
ALG5	AK7	GPNMB	MPP3			FLNA	NDRG1	FGFR2	CENTG1
ALKBH1	AKAP1	GPR153	MYT1			FLNB	NEB	FKBP5	CFLAR
ALKBH5	AKAP2	GPR37L1	NDST3			FUBP3	NETO1	FLJ11151	CHD7
ALKBH7	AKAP3	HAPLN4	NEU4			FZD9	NEUROD6	FLJ14213	CHRNA9
ALKBH8	AKAP7	HHATL	NEUROD1			GABRA2	NGEF	FOXD1	CINP
ALPK3	AKD1	HIST1H1C	NEUROD2			GARS	NOS1	FOXRED2	CIRBP
ALS2	AKR1A1	HK2	NEUROD6			GCC2	NREP	FRS3	CNGA3
AMBRA1	AKR1B1	HMGCS2	NEUROG1			GLDC	NTAN1	FXYD5	CNIH3
AMMECR1	AKR7L	HMOX1	NEUROG2			GNL3L	OLFM2	GABARAPL1	CNKSR3
AMMECR1L	AKT1S1	HSPB1	NFKBIE			GPATCH1	OMA1	GABPA	COL1A1
AMZ2P1	AKT2	HTRA1	NHLH1			GPT2	PDZRN3	GABPAP	COL1A2
ANK3	ALDH16A1	IER5	NHLH2			GRIA2	PENK	GCS1	COL4A6
ANKRA2	ALDH18A1	IFITM1	NHSL1			GRIK2	PFN2	GNAL	COL6A1
ANKRD10	ALDH1A1	IFITM2	NOX3			GRTP1	PIGP	GNB1L	COL8A1
ANKRD11	ALDH3A2	IFITM3	NPHS1			GTF2I	POU3F1	GOSR2	COL9A3
ANKRD12	ALDH4A1	IGF1	NUAK1			GTSE1	POU3F2	GPR3	CORO2B
ANKRD13C	ALDH5A1	INPP5A	OPTN			HAP1	PPDPF	GRID1	CPNE4
ANKRD13D	ALDH7A1	INPP5J	PAX2			HIPK2	PPFIA4	H2AFJ	CREBL1
ANKRD17	ALG10B	ISLR	PCDH15			HMGB2	PPP1R1B	H2AFY	CTGF
ANKRD19P	ALG13	ITGA5	PCSK5			HSP90AA1	PPP2R2B	HERC5	CTTNBP2NL
ANKRD33B	ALG14	ITGB6	PELI2			HTATSF1	PRPSAP1	HHEX	CXCR4
ANKRD42	ALG6	ITIH2	PGM5			IARS	PSMA1	HIPK1	DBC1
ANKRD46	ALG8	ITIH3	PLP1			IFT74	PSMA4	HIST1H3H	DCX
ANKRD50	ALKBH2	ITPKA	PLXNA2			IGSF8	PTMS	HMG4L	DDC
ANKZF1	ALMS1	KCNG4	PLXNB3			IRS1	PTN	HOOK1	DECR1
AP1AR	ALPL	KCNIP1	PPM1H			ITSN2	R3HDM4	HPSE	DGCR5
AP1S2	ALS2CR8	KIAA1755	PRDM10			KCNK2	RAB2A	HSPA1A	DHFRL1
AP2A2	AMDHD2	KL	PRDM13			KIAA1551	RANBP9	HSPB3	DIP2C
AP3B1	AMIGO2	LACC1	PRDM8			KIAA2026	RBP1	IL17RB	DLX1
AP3D1	AMOTL1	LAMC2	PRKCB			KIF15	RLBP1	KCNK1	DLX2
AP4E1	AMT	LECT1	PTF1A			KIF20B	RNF157	KIAA1244	DLX5
APAF1	AMY2B	LGALS1	RAG1			KIF5B	ROBO2	KIAA1648	DLX6
APBA1	ANAPC1	LINGO3	RASGEF1C			KMT2D	RP11-140L24.4	KISS1R	DNAJC12
APBB1	ANAPC11	LPL	RELN			KMT2E	RPH3A	KPNB1	DNALI1
APC	ANAPC13	LRIG3	RNASEL			KTN1	RPL21	LASS1	DOCK1
APC2	ANAPC7	LYZ	RNF122			LHX2	RPL23A	LAYN	DPYSL3
APLF	ANG	MATK	RNF165			LRIG1	RPS14	LDB1	DTNA
APLP1	ANGEL2	MMP2	ROBO3			LRRCC1	RPS25	LDLRAP1	DUSP10
APOOL	ANGPTL1	MPEG1	RP11-444E17.6			LTBP1	RUNDC3A	LHX2	DUSP4
APPBP2	ANGPTL2	MPZ	RSPO2			LUC7L3	RXRG	LOC126661	DYSFIP1
APPL1	ANKRD1	MRAP2	RXRG			MAB21L1	SATB2	LOC158957	DYX1C1
AQPEP	ANKRD13B	MS4A6A	RYR3			MARS	SCG5	LOC202451	EDN3
AQR	ANKRD20A9P	MS4A6E	SAMD3			MCM7	SERPINI1	LOC339290	EFEMP1
ARAP3	ANKRD32	MYH3	SCUBE1			MIS18BP1	SFPQ	LOC388494	EFHC1
ARCN1	ANKRD34B	MYL1	SCUBE2			MKI67	SLA	LOC400451	EIF4G3
ARF1	ANKRD36	MYLPF	SEMA6A			MMP14	SLC14A1	LOC641522	ELN
ARF4	ANKRD36B	MYOD1	SERINC2			MPHOSPH10	SNX6	LOC643675	ENG
ARF6	ANKRD45	NEXN	SHF			MPHOSPH8	SORL1	LOC643837	EPHA3
ARFGAP1	ANKRD9	NGFR	SKOR1			MTHFD1L	SOX8	LOC646576	EPN2
ARFGAP3	ANKS6	NPR1	SLC30A10			MTHFD2	SPARCL1	LOC648245	EPPB9
ARFGEF2	ANLN	NRK	SLC6A4			MTSS1	SPTBN2	LOC728999	ERCC2
ARFIP1	ANO1	OC90	SLCO5A1			NAA15	SST	LOC89944	ETV1
ARFIP2	ANP32A	OTX1	SOX4			NARS	STMN1	MCM10	ETV6
ARHGAP1	ANP32E	PCP2	SP4			NASP	STMN2	MCM5	EYA4
ARHGAP17	ANTXR1	PCP4	SP5			NCL	SYBU	MCOLN3	F12
ARHGAP23	ANTXR2	PHLDA3	SRPK3			NCOR1	SYT1	MET	FABP3
ARHGAP26	ANXA1	PKDCC	SRRM4			NDC80	SYT6	MGC19604	FABP7
ARHGAP39	ANXA11	PLEKHA4	SSTR2			NDN	TBCA	MGC26963	FADS2
ARHGAP42	ANXA2	PLEKHD1	ST18			NEMF	THBS1	MKI67	FAIM2
ARHGAP5	ANXA9	PLXDC1	SYNE1			NEUROD1	TIAM2	MPPE1	FAM50B
ARHGAP9	AP1S1	PMAIP1	SYNE2			NFIA	TM7SF2	MRPS12	FAM5B
ARHGEF1	AP3M1	PPM1J	SYT6			NIPBL	TMSB4X	MSRB3	FBLIM1
ARHGEF11	AP3M2	PPP1R17	TAC3			NKAP	TNC	MSX1	FBXO32
ARHGEF18	AP5S1	PRKCG	TAGLN3			NOL8	TUBA1A	MYBBP1A	FGF1
ARHGEF2	APBA2	PRMT8	TBC1D30			NOP58	TUBB2A	NBEAL2	FGFBP2
ARHGEF33	APCDD1	PROS1	TFAP2A			NOTCH1	TUBB2B	NEFH	FIGN
ARID3B	APEX1	PRPH	TFAP2B			NOTCH2	TUBB3	NFKB2	FJX1
ARID4A	APEX2	PRRG4	THOC2			NRP2	TUBB4A	NFKBIL1	FLJ10159
ARID4B	APH1A	PSRC1	TMEM178A			NRXN1	UBE2QL1	NHLH1	FLJ10986
ARID5B	APITD1	PTGDS	TMTC2			NTM	UBXN1	NMNAT3	FLJ13236
ARIH1	APLN	PVALB	TNFAIP8L3			NUP210	UFSP2	NMU	FLJ20273
ARIH2	APLP2	PYGM	TNR			ODF2L	UQCRB	NOV	FLJ20433
ARL1	APMAP	RGS8	TPH2			PCDH19	USF2	NPY5R	FLJ21839
ARL13B	APOA1BP	RP11-240B13.2	TUBA1C			PCF11	VBP1	NR4A1	FLJ31196
ARL2BP	APOBEC3C	RP11-295K3.1	UNC5B			PGAP1		NR4A2	FLJ34048
ARL5A	APOLD1	RP11-65B7.2	UNC5C			PHGDH		NSUN6	FLJ42627
ARL5B	APOO	RYR1	UTY			PHIP		NT5DC3	FLJ43339
ARL6	APRT	S100B	VASH2			PHLDA3		NY-SAR-48	FLJ43663
ARL6IP5	AQP7P1	SCN1B	WSCD2			PLCB1		ORAOV1	FOXO1A
ARL8A	AQP7P3	SERPINE2	ZBTB46			PLIN2		OSAP	FOXP1
ARL8B	ARGLU1	SESN2	ZFHX2			PLXND1		OTUD7A	FRMD4A
ARMCX1	ARHGAP11A	SFRP1	ZFPM2			PNN		PANX2	FRMD5
ARNT	ARHGAP11B	SFRP5	ZIC3			POM121		PARD3	FST
ARNTL	ARHGAP22	SLC17A8	ZIC4			POM121C		PASK	GABPB2
ARPC5L	ARHGAP33	SLC1A6	ZNF521			PPIL4		PENK	GAD2
ARRDC3	ARHGEF10	SLC41A3	ZNF536			PPP1R12A		PIGG	GALR1
ASAP1	ARHGEF16	SLC6A13	ZNF781			PPP1R15B		PKIB	GAS7
ASB12	ARHGEF19	SMPX	ZNF788			PPP3CA		PLAGL1	GBP1
ASB3	ARHGEF25	SMYD1				PRKD1		PLS1	GBP2
ASB7	ARHGEF39	SOWAHA				PRPF38B		PPP1R1A	GCNT1
ASCC2	ARHGEF6	SOX18				PRPF4B		PPP2R2C	GDAP1
ASCC3	ARL10	SPP1				PSAT1		PRKAR2A	GFAP
ASCL1	ARL3	ST8SIA5				PSIP1		PURB	GFOD2
ASGR1	ARL6IP4	STAC2				PSPC1		RAB11FIP4	GJC1
ASH1L	ARL6IP6	STEAP2				PSPH		RAB3IL1	GLCCI1
ASNS	ARL9	STRIP2				PTPRF		RAD51	GLIPR1
ASNSD1	ARMC2	TAP1				PTPRS		RAD54L	GLIS3
ASS1	ARMC3	TBATA				PYCR1		RAI2	GMIP
ASUN	ARMC4	THY1				PYGO1		RAPGEFL1	GNG2
ASXL2	ARMC5	TMEM255A				R3HDM1		RASL10B	GP1BB
ASXL3	ARMC6	TNNC2				RAD50		RASSF1	GPD1
ATAD1	ARMC9	TNNI1				RB1CC1		RBM15	GPR88
ATAD2B	ARNT2	TNNT1				RBBP6		RHBDL3	GPRC5B
ATCAY	ARNTL2	TNNT2				RBM25		RNF6	GRB10
ATE1	ARPP19	TP53INP1				RBM26		RP11-393H10.2	GRIA1
ATF2	ARRDC1	TP73				RBM39		RP6-213H19.1	GRIA2
ATF3	ARSA	TPM2				RELN		RPIB9	GRIA3
ATF4	ARSB	TUBA8				RFX4		RRM2	GRIN2A
ATF5	ARSD	TXNIP				RGMA		RRP12	GRIN2D
ATG16L1	ARSG	TYROBP				RIF1		RTEL1	GRIP2
ATG2A	ART5	UCP2				ROCK1		SCAND1	GRK5
ATG2B	ARV1	VTN				ROCK2		SEL1L	HAPLN4
ATG3	ARVCF	VWA5B2				RP11-295K3.1		SERHL2	HDAC9
ATG4A	ASB13	VWF				RRP9		SFXN2	HEY2
ATG4D	ASB16-AS1	WIF1				RSBN1L		SH3BP5L	HIST1H2BE
ATMIN	ASF1B	ZMAT3				RSRC2		SHE	HIVEP3
ATP11B	ASIC1					RTF1		SHMT1	HK2
ATP13A1	ASNA1					SALL1		SIX2	HMP19
ATP1A3	ASPM					SCAPER		SLC1A4	HNRPC
ATP1B2	ASPRV1					SCLT1		SLC39A8	HRH1
ATP6AP1	ASPSCR1					SEC62		SLC43A3	HSD11B1L
ATP6V0B	ASRGL1					SEMA5B		SLC45A4	HSD17B8
ATP6V0C	ASTN1					SEMA6A		SLC4A11	HSPA1L
ATP6V1A	ATAD2					SERPINH1		SLC9A5	HTR1F
ATP6V1B2	ATAD5					SGK223		SLCO2A1	ID1
ATP6V1D	ATF6					SHMT2		SLCO4A1	ID3
ATP6V1E1	ATF6B					SLC20A1		SMARCA2	ID4
ATP6V1G1	ATG16L2					SLC35F1		SPINT1	IDH2
ATP6V1H	ATG4C					SLC3A2		SPPL2B	IDS
ATP8A1	ATHL1					SLC6A9		SPTLC2	IER5L
ATP8B2	ATP11C					SLC7A5		SQRDL	IGFBP5
ATXN1	ATP1A1					SLIT2		ST6GALNAC2	IKBKE
ATXN1L	ATP1A2					SLTM		STAMBPL1	IL7R
ATXN2	ATP1B3					SMC1A		STEAP1	IQSEC1
ATXN2L	ATP2A3					SMC2		STK11	IQSEC2
ATXN3	ATP2B1					SMC3		STXBP2	ITGB4
ATXN7	ATP2B4					SMC4		SV2C	JUN
ATXN7L1	ATP5G1					SMC6		SYCE2	KCNF1
AUH	ATP5G2					SOX9		SYN2	KCNIP4
AUP1	ATP5S					SPEN		TAC1	KCNMB2
AURKC	ATP6V0A1					SSB		TCF19	KCNN4
AVL9	ATP6V0E2					TAF1D		TERF2	KCNQ2
AXIN1	ATP6V1E2					TARS		TES	KIAA0574
AXL	ATP9A					TCF3		TFAP2C	KIAA0644
AZI2	ATPBD4					TENM2		TFDP1	KIAA1199
B4GALNT4	ATRAID					THOC2		TFR2	KIAA1409
BACH1	ATRNL1					TMEM132C		TICAM2	KIAA1908
BACH2	ATXN7L3					TMF1		TK1	KIF26A
BAD	ATXN7L3B					TNFRSF19		TMEM108	KIF26B
BAG2	AURKA					TOP1		TMEM140	KLF10
BAG3	AURKB					TP73		TMEM164	KLHL3
BAG4	AVPR1B					TPBG		TMEM24	KLHL4
BAHCC1	B3GALTL					TPR		TMEM38A	LAMA4
BAHD1	B3GAT1					TRIM2		TMEM41A	LCAT
BAI1	B3GAT3					TRIP11		TNFAIP3	LDB2
BAI3	B3GNT5					TRIP6		TNFRSF19L	LDLR
BAIAP2	B3GNT8					TTC14		TNFRSF6B	LDLRAD3
BAIAP3	B3GNTL1					U2SURP		TNFSF9	LHFPL3
BAMBI	B4GALT1					UNC5B		TOR1AIP2	LIX1L
BATF3	B4GALT2					VCAN		TRAPPC2L	LMO1
BAZ2A	B4GALT5					VIM		TRIB3	LMO2
BBC3	B4GALT6					YAP1		TSPAN33	LOC149478
BBS12	B9D1					YARS		TTLL3	LOC152485
BBS4	B9D2					ZC3H15		TTLL7	LOC153469
BBS7	BAALC					ZCCHC11		UBE2J2	LOC203107
BBX	BABAM1					ZFP37		UBE2T	LOC283075
BCAR1	BAI2					ZFP62		UCHL1	LOC387978
BCAS2	BAIAP2-AS1					ZFPM2		ULBP2	LOC390411
BCAS3	BAIAP2L1					ZIC2		VANGL1	LOC399959
BCAS4	BANF1					ZNF18		VARS	LOC642852
BCAT1	BAP1					ZNF292		VCPIP1	LOC643187
BCKDHA	BARD1					ZNF423		WDR51A	LOC644139
BCL10	BBIP1					ZNF788		WIZ	LOC644339
BCL11A	BBS10							ZBTB46	LOC645323
BCL11B	BCAM							ZFAND2A	LOC647595
BCL2L13	BCAP29							ZFYVE9	LOC652968
BCL3	BCCIP							ZNF483	LOC653436
BCL6	BCHE							ZNF696	LOC727729
BCL9L	BCKDHB							ZWINT	LOC727770
BCLAF1	BCL2L12								LOC727806
BCR	BCL2L2								LOC727882
BDNF	BCL7A								LOC728210
BDP1	BCRP2								LOC728431
BEGAIN	BDH1								LOC728598
BEND3P3	BDH2								LOC728747
BEND4	BDNF-AS								LOC728901
BEND7	BEND3								LOC732056
BET1	BEX1								LOC92196
BHLHE40	BHLHE23								LRRC14
BHLHE41	BIRC5								LRRN3
BICD1	BIVM								LSR
BIN1	BLM								LTB4DH
BIRC2	BLOC1S1								LTBP1
BIRC6	BLVRA								LZTR2
BLOC1S2	BMP1								LZTS1
BLOC1S3	BMP7								MAF
BLVRB	BOK								MAGI3
BMP2	BOLA1								MAML2
BMP3	BOP1								MAOB
BMP4	BPHL								MAP2K5
BMPER	BRAT1								MAPK10
BMS1P4	BRCA1								MARCH4
BNIP2	BRCA2								MAST4
BNIP3	BRD7								MDGA1
BOD1L1	BRI3BP								MEF2C
BPGM	BRIP1								MEG3
BRAF	BRK1								MEIS2
BRAP	BRWD1-IT2								MGC17330
BRCC3	BTAF1								MGC23284
BRD1	BTBD17								MGC33846
BRD2	BTBD19								MGC46336
BRD4	BTBD9								MGP
BRF2	BTD								MIRN21
BRIX1	BTG2								MMP11
BRMS1L	BTN2A2								MMP24
BROX	BUB1								MOV10
BRPF1	BUB1B								MSI2
BRPF3	BUB3								MTMR11
BRSK1	BYSL								MUC1
BRWD3	BZRAP1								MXRA8
BSN	BZW1								MYO9B
BTBD1	C10orf114								MZF1
BTBD10	C10orf32								NAT6
BTG1	C11orf71								NDP
BUD31	C11orf75								NEDD9
C10orf118	C11orf82								NEK8
C10orf12	C11orf95								NELL1
C10orf76	C12orf75								NFASC
C11orf84	C12orf76								NFIA
C12orf23	C14orf132								NFIB
C12orf45	C14orf159								NHS
C12orf49	C14orf2								NHSL1
C12orf5	C14orf80								NLGN4X
C12orf65	C15orf38								NMNAT2
C14orf169	C15orf59								NOL3
C14orf28	C16orf52								NPEPL1
C16orf72	C16orf55								NPY2R
C16orf80	C16orf59								NRG1
C16orf87	C16orf88								NRP1
C17orf59	C17orf100								NRP2
C18orf25	C17orf51								NRXN3
C19orf10	C17orf53								NTNG2
C19orf26	C17orf62								NTRK2
C19orf52	C17orf70								NUDT18
C1D	C17orf72								OLIG1
C1orf109	C17orf89								OMG
C1orf114	C17orf96								PAK6
C1orf35	C18orf54								PARP10
C1orf43	C19orf18								PBX1
C1orf50	C19orf48								PBXIP1
C1orf51	C19orf55								PCDH10
C1orf52	C19orf57								PCDHAC2
C20orf111	C19orf60								PCDHB11
C20orf194	C1GALT1C1								PCDHB18
C22orf42	C1orf106								PCGF3
C2CD2L	C1orf112								PCNXL2
C2orf47	C1orf115								PDE1A
C2orf49	C1orf123								PDE1C
C2orf66	C1orf159								PDE3B
C3orf33	C1orf189								PDE4D
C3orf38	C1orf21								PDZRN3
C4orf29	C1orf213								PERLD1
C5orf22	C1orf216								PHLDA1
C5orf30	C1orf220								PKNOX1
C5orf4	C1orf228								PLCD3
C5orf42	C1orf233								PLCD4
C5orf51	C1orf53								PLEKHA2
C6orf1	C1orf63								PLEKHA4
C6orf106	C1orf85								PLEKHB1
C6orf211	C1QTNF6								PLEKHG4
C6orf48	C1RL								PLXNA4A
C6orf62	C20orf195								PMP2
C7orf10	C20orf203								PNPLA3
C7orf60	C20orf96								PPEF1
C9orf172	C21orf2								PPP1R1B
C9orf78	C21orf33								PPP1R1C
C9orf91	C21orf58								PPP4R2
CA2	C21orf59								PRDM16
CA5B	C22orf39								PRPF18
CAB39	C22orf46								PRPH
CACNA1B	C2CD2								PRR16
CACNA1C	C2CD3								PRSS23
CACNA1E	C2CD4C								PSMB7
CACNA2D1	C2CD5								PSRC1
CACNA2D2	C2orf16								PTGES
CACNB1	C2orf43								PTGS1
CACNB4	C2orf44								PTK2B
CACNG3	C2orf48								PTP4A3
CACNG7	C2orf62								PTPRN2
CACUL1	C2orf68								PTPRS
CADM2	C2orf81								PTPRT
CADPS2	C3orf58								QKI
CALB1	C4orf21								RAB26
CALB2	C4orf27								RAB3IP
CALCRL	C4orf3								RAB43
CALY	C4orf46								RAB7B
CAMK1D	C5								RARA
CAMK1G	C5orf24								RARRES3
CAMK2B	C5orf49								RASD2
CAMK2D	C5orf54								RBCK1
CAMK2N2	C5orf55								RFFL
CAMK4	C6orf118								RGS12
CAMKMT	C6orf120								RGS16
CAMLG	C6orf163								RGS6
CAMSAP2	C6orf170								RHOJ
CAMSAP3	C6orf226								RNASE1
CAMTA2	C7orf25								RNASEH2B
CANX	C7orf41								RP11-54H7.1
CAPN5	C7orf49								RPIP8
CAPN7	C7orf57								RTN4
CAPZA2	C7orf63								RUNX1
CARS	C7orf73								SAT1
CASK	C8orf42								SCGN
CASKIN2	C8orf44								SCN1A
CASP3	C8orf46								SCN2B
CAST	C8orf48								SCUBE3
CASZ1	C9orf114								SDSL
CBL	C9orf116								SEC14L2
CBLB	C9orf123								SEMA5A
CBLL1	C9orf156								SEMA6D
CBS	C9orf16								SEPT5
CBX4	C9orf37								SEPT9
CBX6	C9orf40								SERPINE1
CBY1	C9orf69								SEZ6
CC2D1A	C9orf9								SEZ6L
CCAR1	CA13								SH3BP2
CCDC112	CA14								SHANK2
CCDC115	CABLES2								SLC15A2
CCDC117	CACFD1								SLC24A1
CCDC125	CACHD1								SLC25A45
CCDC130	CACNA1G								SLC2A11
CCDC134	CAD								SMOC1
CCDC151	CADM4								SMOX
CCDC154	CAHM								SNIP
CCDC160	CALCOCO1								SNTG1
CCDC163P	CALHM2								SOCS3
CCDC174	CALM3								SOX2
CCDC30	CALML4								SOX4
CCDC43	CAMK2N1								SOX6
CCDC51	CAMKK2								SP100
CCDC59	CAMKV								SPOCD1
CCDC6	CAMTA1								SPRY1
CCDC64	CANT1								SPRY4
CCDC71L	CAPN10								SREBF1
CCDC81	CARHSP1								SSFA2
CCDC82	CASC2								SSPN
CCDC85A	CASC5								ST6GALNAC4
CCDC85C	CASD1								ST6GALNAC5
CCDC88B	CASP2								ST8SIA3
CCDC9	CASP6								ST8SIA4
CCDC90B	CASP7								STMN2
CCDC91	CASP8AP2								STOML1
CCDC92	CATSPER2								SVIL
CCDC93	CBR4								SYNPO
CCND2	CBX1								TACR2
CCNG2	CBX2								TDO2
CCNL1	CBX3								TFAP2B
CCNT1	CBX3P2								TGFB3
CCNT2	CBX5								TGIF
CCNY	CC2D2A								THRA
CCP110	CCBL1								TIAM2
CCPG1	CCDC102B								TLR4
CCR6	CCDC103								TM6SF2
CCRN4L	CCDC108								TMCO4
CCSER1	CCDC109B								TMEM173
CCSER2	CCDC136								TMEM49
CCT6P1	CCDC14								TMPRSS5
CCT6P3	CCDC147								TNFRSF19
CD164	CCDC15								TNIK
CD2AP	CCDC150								TNS1
CDADC1	CCDC159								TPM3
CDC14A	CCDC164								TRAPPC6A
CDC16	CCDC173								TRIO
CDC34	CCDC177								UBE1L
CDC37L1	CCDC18								VAV3
CDC40	CCDC19								VIPR2
CDC42BPB	CCDC37								VSNL1
CDC42EP1	CCDC39								WDR1
CDC42EP3	CCDC40								WDR25
CDC42EP4	CCDC80								WDR61
CDC42SE2	CCDC94								WHSC1L1
CDH18	CCHCR1								XYLT2
CDHR5	CCNA2								ZBTB20
CDIPT	CCNB1								ZNF286
CDK11A	CCNB2								ZNF365
CDK11B	CCND1								ZNF446
CDK13	CCNE1								ZNF496
CDK17	CCNE2								ZNF586
CDK20	CCNF								ZNF638
CDK2AP2	CCNJL								ZNF688
CDK5R1	CCNO								ZNF691
CDK5R2	CCT5
CDK5RAP1	CD151
CDK7	CD24
CDKL5	CD248
CDKN1A	CD276
CDKN1B	CD320
CDKN2AIP	CD47
CDKN2D	CD58
CDR2	CD59
CEBPA	CD81
CEBPB	CD82
CEBPD	CD83
CEBPG	CD9
CEBPZ	CD99L2
CECR2	CDC20
CEL	CDC20B
CELF1	CDC25A
CELF4	CDC25B
CELF6	CDC25C
CELSR3	CDC42EP2
CEP104	CDC42SE1
CEP120	CDC45
CEP290	CDC5L
CEP350	CDC6
CEP57	CDC7
CEP85L	CDCA2
CEP89	CDCA3
CERS4	CDCA4
CGGBP1	CDCA5
CGN	CDCA7
CGRRF1	CDCA7L
CHAC1	CDCA8
CHCHD3	CDH11
CHD1	CDH2
CHD2	CDH20
CHD8	CDH23
CHD9	CDH24
CHGA	CDH4
CHGB	CDK1
CHIC1	CDK10
CHIC2	CDK18
CHM	CDK2
CHMP2B	CDK2AP1
CHORDC1	CDK4
CHP1	CDK5RAP2
CHPF	CDK5RAP3
CHUK	CDKL2
CIC	CDKN1C
CIDECP	CDKN2C
CIR1	CDKN3
CIRH1A	CDNF
CITED2	CDPF1
CIZ1	CDR1
CLASP1	CDT1
CLASP2	CEBPA-AS1
CLASRP	CECR5
CLCN2	CELF5
CLCN3	CELSR2
CLCN4	CEMP1
CLCN6	CEND1
CLDN1	CENPA
CLEC16A	CENPE
CLEC4A	CENPF
CLIC4	CENPH
CLINT1	CENPI
CLIP3	CENPJ
CLK1	CENPK
CLK2	CENPM
CLK3	CENPN
CLK4	CENPO
CLMP	CENPV
CLOCK	CENPW
CLP1	CEP128
CLPP	CEP135
CLPX	CEP152
CLSTN2	CEP192
CLSTN3	CEP41
CLTA	CEP55
CLTB	CEP70
CLTC	CEP85
CLUAP1	CES4A
CLVS2	CETN3
CMIP	CHAF1A
CMPK1	CHAF1B
CNEP1R1	CHD1L
CNGB1	CHEK1
CNIH4	CHEK2
CNKSR3	CHID1
CNNM2	CHML
CNNM4	CHMP6
CNOT3	CHODL
CNOT4	CHPF2
CNOT6L	CHRAC1
CNR1	CHRDL1
CNRIP1	CHRM4
CNST	CHRNA1
CNTN1	CHRNA3
CNTNAP1	CHRNA5
CNTNAP5	CHRNB1
COA6	CHRNB4
COASY	CHST10
COG1	CHST14
COG3	CHTF18
COG5	CHTF8
COG6	CHTOP
COG7	CHURC1
COG8	CIB2
COL4A3BP	CILP2
COL7A1	CISH
COLQ	CIT
COMMD10	CKAP2
COMMD8	CKAP2L
COPA	CKAP5
COPB1	CKB
COPB2	CKLF
COPE	CKS1B
COPG1	CKS2
COPS2	CLDND1
COPS4	CLEC11A
COQ10B	CLEC2D
COX10	CLIC1
COX18	CLN3
CPE	CLN5
CPEB2	CLN6
CPEB3	CLNS1A
CPEB4	CLSPN
CPNE1	CLSTN1
CPNE4	CLYBL
CPSF3L	CMTM3
CPT1A	CMTM4
CPT1C	CMTM6
CPZ	CNIH2
CRAMP1L	CNKSR1
CRBN	CNN1
CRCP	CNN3
CREB3L1	CNNM3
CREB3L2	CNOT7
CREB5	CNPY3
CREBBP	CNTLN
CREBL2	CNTN2
CREBRF	CNTN3
CREG2	CNTRL
CRELD1	COA1
CRELD2	COA3
CRIM1	COA4
CRIPAK	COA5
CRK	COBL
CRKL	COBLL1
CRTC2	COIL
CRTC3	COL12A1
CRY1	COL18A1
CRY2	COL1A1
CRYGS	COL24A1
CSDA	COL25A1
CSNK1A1	COL26A1
CSNK1G1	COL2A1
CSNK1G3	COL4A1
CSNK2A2	COL4A2
CSRNP1	COL4A5
CSRNP2	COL4A6
CSRNP3	COL5A1
CSTB	COL5A2
CTAGE5	COL9A1
CTDSPL2	COL9A2
CTH	COLEC12
CTNNA2	COMMD2
CTR9	COMMD4
CTTNBP2	COMMD9
CTTNBP2NL	COPS7B
CTU2	COQ10A
CUL3	COQ2
CWC15	COQ4
CWC25	COQ7
CXCL12	CORO2B
CXCL3	COTL1
CXorf38	COX6B1
CXorf40B	COX7B
CXXC1	COX8A
CXXC4	CPAMD8
CXXC5	CPD
CYB5R1	CPLX2
CYB5R4	CPOX
CYLD	CPPED1
CYP51A1	CPS1
CYTH1	CPSF3
CYTH3	CPSF6
DAAM1	CPVL
DACT1	CPXM1
DACT3	CRABP1
DAGLB	CRADD
DAPK3	CRB1
DBP	CRB2
DBT	CREBZF
DCAF10	CREG1
DCAF17	CRH
DCAF5	CRHR1-IT1
DCK	CRISPLD1
DCP1A	CRNDE
DCP1B	CROCCP3
DCP2	CROT
DCTN1	CRTAC1
DCUN1D1	CRTAP
DDAH1	CRYBB2P1
DDHD2	CRYZ
DDI2	CSAD
DDIT3	CSDE1
DDIT4	CSE1L
DDR2	CSGALNACT1
DDRGK1	CSPG5
DDX1	CSRP1
DDX19B	CSRP2
DDX31	CST3
DDX39B	CSTF2
DDX3Y	CSTF2T
DDX42	CSTF3
DDX49	CTCF
DDX55	CTDSP1
DDX56	CTDSPL
DDX58	CTF1
DEDD2	CTGF
DENND2A	CTNNBIP1
DENND4A	CTPS1
DENND4B	CTPS2
DENND5A	CTSB
DEPDC7	CTSC
DEPTOR	CTSF
DERL2	CTSH
DESI2	CTSL2
DFNB31	CTSZ
DGCR14	CTTN
DGCR6L	CTXN1
DGKD	CUEDC1
DGKE	CUTA
DGKZ	CX3CL1
DHCR7	CXCL14
DHDDS	CXorf23
DHRS2	CXorf30
DHRS3	CYB561D1
DHX29	CYB561D2
DHX36	CYB5A
DHX57	CYB5D2
DIABLO	CYB5RL
DIP2C	CYBA
DIRAS2	CYBRD1
DIRC2	CYFIP1
DIS3	CYP26B1
DISP1	CYP26C1
DLAT	CYP27C1
DLG2	CYP2D6
DLGAP1	CYP4F24P
DMAP1	CYP4V2
DMGDH	CYR61
DMPK	CYTH2
DMRT3	CYYR1
DMWD	D2HGDH
DMXL2	DAG1
DNAH2	DANCR
DNAJA2	DARC
DNAJA3	DARS2
DNAJB11	DAW1
DNAJB14	DAXX
DNAJB4	DAZAP2
DNAJB5	DBF4B
DNAJB9	DBI
DNAJC1	DBNL
DNAJC13	DBX1
DNAJC2	DCAF13
DNAJC21	DCAF16
DNAJC25	DCAF8
DNAJC27	DCAKD
DNAJC3	DCBLD2
DNAJC4	DCDC5
DNAJC6	DCLRE1A
DNER	DCLRE1C
DNM2	DCTPP1
DNM3	DCUN1D4
DNMBP	DDB2
DNMT3A	DDR1
DNTTIP1	DDT
DOCK3	DDX11
DOCK4	DDX11L2
DOCK6	DDX12P
DOHH	DDX17
DOK6	DDX46
DOPEY1	DDX5
DPF2	DDX54
DPH1	DECR1
DPP8	DEGS1
DR1	DEK
DRG1	DEPDC1
DROSHA	DEPDC1B
DSCAML1	DEPDC5
DSCR3	DERA
DSE	DESI1
DSEL	DFNA5
DSTN	DGCR5
DSTYK	DGCR8
DTNB	DGCR9
DUSP10	DHFR
DUSP11	DHFRL1
DUSP14	DHRS1
DUSP15	DHRS11
DUSP16	DHTKD1
DUSP4	DHX33
DUSP6	DHX37
DUSP7	DIAPH1
DVL3	DIAPH3
DYM	DICER1-AS1
DYNC1I1	DIDO1
DYNC1LI1	DKC1
DYNLL1	DKFZP434I0714
DYNLL2	DKFZP686I15217
DYRK1A	DKK2
DYRK1B	DLEU2L
DYRK2	DLG3
DYRK4	DLGAP5
E4F1	DLK1
EAF1	DLL3
EAPP	DLL4
ECD	DLX1
ECH1	DLX5
EDEM1	DLX6-AS1
EDEM3	DMC1
EDN1	DMRTA2
EEA1	DMXL1
EEF1A2	DNA2
EEF2K	DNAAF3
EEFSEC	DNAH1
EFCAB4B	DNAH5
EFHA2	DNAH7
EFNA3	DNAI1
EFR3A	DNAJA1
EGLN2	DNAJB12
EHBP1	DNAJC19
EHBP1L1	DNAJC27-AS1
EID2	DNAJC30
EIF1	DNAJC9
EIF1B	DNALI1
EIF2AK3	DNASE2
EIF2B2	DNM1P41
EIF2S2	DNMT1
EIF4B	DNPH1
EIF4EBP1	DOCK1
EIF4ENIF1	DOCK10
EIF4G1	DOT1L
EIF4G2	DPCD
EIF5	DPH2
EIF5A2	DPH3
ELAVL3	DPH5
ELF1	DPM2
ELFN1	DPM3
ELK1	DPP3
ELK4	DPY19L1
ELL	DPY19L2
ELL2	DPY19L2P2
ELMSAN1	DPY19L2P4
ELOVL4	DPY19L3
ELOVL5	DPYSL4
ELOVL6	DPYSL5
ELP2	DRAXIN
ELP4	DRD4
EMC3	DRG2
EMC7	DSC2
EMC8	DSCC1
EML2	DSG2
ENOPH1	DSN1
ENTHD2	DTD2
EOGT	DTL
EP300	DTWD1
EP400	DTWD2
EPB41L1	DTYMK
EPB41L4A-AS1	DUS3L
EPB41L5	DUSP1
EPB49	DUSP22
EPC1	DUSP23
EPG5	DUSP5
EPHA2	DUT
EPHA4	DYDC2
EPHA5	DYNLRB2
EPHX1	DYNLT1
EPRS	E2F1
EPS15	E2F2
EPS15L1	E2F3
EPT1	E2F7
ERC2	E2F8
ERCC2	EARS2
ERCC3	EBF2
ERCC4	EBF4
ERCC5	EBPL
ERCC6	ECE1
ERF	ECEL1
ERLEC1	ECHDC1
ERN1	ECT2
ERO1LB	EED
ERP29	EEF1D
ERRFI1	EFCAB1
ESCO1	EFCAB12
ETF1	EFCAB2
ETS2	EFCAB3
ETV3	EFCAB4A
ETV5	EFEMP1
EVI5	EFHB
EVI5L	EFHC1
EXOC4	EFHD1
EXOC6B	EFNA4
EXOC8	EFNB3
EXT1	EFS
FABP3	EFTUD2
FADD	EGF
FADS2	EGFEM1P
FAF1	EGFL7
FAIM2	EGR1
FAM102A	EGR2
FAM107B	EGR3
FAM108A1	EGR4
FAM110B	EHHADH
FAM114A1	EID1
FAM114A2	EIF2B1
FAM117A	EIF2D
FAM120B	EIF2S3
FAM122A	EIF3K
FAM126B	EIF4A1
FAM129A	EIF4EBP2
FAM131A	EIF5A
FAM132A	ELAC2
FAM134B	ELAVL2
FAM134C	ELK3
FAM135A	ELMO1
FAM155B	ELMOD2
FAM160A2	ELOVL2
FAM160B1	ELP5
FAM161B	ELP6
FAM167A	EMB
FAM169A	EMC4
FAM171B	EME2
FAM174A	EMG1
FAM175B	EMID1
FAM179B	EMILIN2
FAM184A	EMILIN3
FAM188A	EML3
FAM193B	EMP2
FAM195A	EMX2OS
FAM200A	ENGASE
FAM204A	ENHO
FAM208B	ENKUR
FAM211B	ENO1
FAM214A	ENO4
FAM214B	ENOSF1
FAM220A	ENPP1
FAM222A	ENSA
FAM222B	ENTPD1
FAM22F	ENTPD4
FAM3C	ENY2
FAM43A	EOMES
FAM46B	EPB41
FAM50A	EPB41L2
FAM53C	EPB41L4A
FAM63B	EPHA7
FAM65A	EPHB1
FAM65B	EPHB2
FAM73A	EPHB4
FAM76A	EPHB6
FAM76B	EPHX2
FAM84B	EPPK1
FAM91A1	ERBB2
FANCF	ERCC1
FARS2	ERGIC1
FARSA	ERI1
FAS	ERLIN1
FASN	ERLIN2
FAT3	ERMAP
FBLL1	ERMP1
FBRS	ERV3-1
FBXL12	ERVK13-1
FBXL17	ESCO2
FBXL20	ESPL1
FBXL3	ESYT1
FBXO11	EVC
FBXO16	EWSR1
FBXO25	EXD2
FBXO28	EXD3
FBXO3	EXO1
FBXO31	EXOC7
FBXO34	EXOSC3
FBXO38	EXT2
FBXO41	EXTL2
FBXO42	EXTL3
FBXO45	EYA2
FBXW11	EZH1
FBXW5	EZR
FBXW7	F2R
FCHO1	FABP5
FCHO2	FABP7
FCHSD2	FAHD1
FDFT1	FAHD2A
FDXR	FAHD2B
FECH	FAM101B
FEM1A	FAM104B
FEM1B	FAM105A
FEM1C	FAM107A
FER	FAM109A
FERMT2	FAM110A
FEZ1	FAM111A
FGFR1OP2	FAM111B
FGFR2	FAM122B
FHL3	FAM127A
FICD	FAM127B
FIGN	FAM127C
FILIP1L	FAM129B
FIP1L1	FAM136A
FKBP15	FAM13A
FKBP4	FAM154B
FLCN	FAM161A
FLII	FAM163B
FLJ14186	FAM171A1
FLJ45340	FAM173B
FLOT1	FAM175A
FLRT1	FAM181A
FLRT2	FAM182A
FLRT3	FAM189A1
FLYWCH1	FAM192A
FLYWCH2	FAM195B
FMR1	FAM200B
FN3K	FAM20B
FNBP1	FAM210B
FNBP4	FAM213B
FNDC3B	FAM218A
FNIP1	FAM219B
FNTA	FAM226A
FOSL1	FAM47E
FOXB1	FAM57A
FOXI3	FAM5B
FOXJ2	FAM63A
FOXJ3	FAM64A
FOXK1	FAM66C
FOXK2	FAM72A
FOXN2	FAM72B
FOXN3	FAM72D
FOXO1	FAM81A
FOXO3	FAM83D
FRMD3	FAM83H
FRMD6	FAM86B1
FRS2	FAM86B3P
FRS3	FAM86C2P
FRY	FAM86EP
FST	FAM86HP
FSTL5	FAM86JP
FTL	FAM89B
FTO	FAM92B
FTSJD1	FANCA
FUBP3	FANCB
FUT3	FANCC
FUT5	FANCD2
FXR1	FANCG
FXR2	FANCI
FYTTD1	FANCL
FZD5	FANK1
FZR1	FASTK
GAB2	FASTKD1
GABRR2	FAT4
GAD1	FBL
GADD45A	FBLN2
GADD45B	FBLN5
GAK	FBLN7
GAL3ST2	FBN1
GALK2	FBN2
GALNT8	FBN3
GAN	FBXL19-AS1
GANC	FBXL2
GAP43	FBXO17
GAPVD1	FBXO44
GAREM	FBXO5
GARS	FCHSD1
GAS1	FEN1
GAS2L1	FEZF1
GAS7	FEZF1-AS1
GATAD1	FEZF2
GATAD2A	FGD5-AS1
GATAD2B	FGF14-AS2
GBF1	FGF8
GCC1	FGF9
GCC2	FGFBP3
GCLC	FGFR1
GDAP1L1	FGFR3
GDAP2	FGFRL1
GDF1	FGGY
GDF15	FHAD1
GEM	FHL1
GEMIN2	FHOD3
GFOD1	FIG4
GFPT1	FIGNL1
GGA3	FIGNL2
GGNBP2	FIZ1
GHITM	FKBP10
GID4	FKBP11
GIGYF2	FKBP1A
GIT2	FKBP3
GKAP1	FKBP5
GLCCI1	FKBP9
GLIS2	FKTN
GLS	FLJ10038
GLTSCR1	FLJ16779
GMCL1	FLJ31306
GMPPA	FLJ33630
GNA13	FLJ35282
GNAI1	FLJ42875
GNAO1	FLJ46906
GNAQ	FLNA
GNL3	FLNB
GOLGA1	FLT4
GOLGA2	FLVCR1-AS1
GOLGA3	FN1
GOLGA4	FN3KRP
GOLGA5	FNDC5
GOLGA7	FOS
GOLGA8S	FOSB
GOLGB1	FOXJ1
GOLPH3	FOXM1
GOLPH3L	FOXN4
GOLT1B	FOXO4
GON4L	FOXP2
GOPC	FOXRED2
GORAB	FPGS
GORASP1	FPGT
GORASP2	FRAS1
GOT1	FRG1B
GPA33	FRMD4A
GPATCH1	FRMD8
GPATCH11	FSTL1
GPATCH2	FSTL3
GPATCH2L	FUBP1
GPATCH8	FUCA2
GPBP1	FUK
GPBP1L1	FUNDC2
GPCPD1	FUOM
GPHN	FUS
GPM6A	FUT2
GPN2	FUT8
GPR137C	FXYD1
GPR176	FXYD6
GPR19	FZD2
GPR37	FZD3
GPRC5C	FZD4
GPRIN3	FZD7
GPS2	G2E3
GPT2	GAA
GRAMD1B	GABARAPL2
GRB10	GABBR1
GRHL1	GABPB1-AS1
GRHPR	GALC
GRIA2	GALM
GRIK5	GALNT1
GRIN2B	GALNT11
GRIN2D	GALNT12
GRIP1	GALNT13
GRPEL1	GALNT16
GRPEL2	GALNT18
GSK3B	GALNT2
GSKIP	GALNT7
GSPT2	GANAB
GTF2A1	GAR1
GTF2B	GART
GTF2E2	GAS2L3
GTF2F1	GAS6
GTF2IRD1	GATM
GTF3C4	GATS
GTPBP1	GBA
GTPBP10	GCA
GUCA1B	GCDH
GUCY1A2	GCNT1
GUK1	GCNT2
GUSBP4	GCSH
GYG1	GDF10
GZF1	GDF11
H3F3B	GDI2
HABP4	GDPD2
HAGHL	GEMIN8P4
HARS2	GFM2
HAS1	GFRA1
HAUS2	GGCT
HAX1	GGH
HBEGF	GGT7
HBP1	GHDC
HBS1L	GHRL
HCFC2	GIGYF1
HCN2	GINS1
HCN4	GINS2
HDAC10	GINS3
HDAC5	GINS4
HDAC9	GJA1
HDGFRP2	GJC1
HDLBP	GJD2
HECA	GLB1L
HECTD4	GLB1L2
HEG1	GLB1L3
HELB	GLDC
HELQ	GLI2
HELZ	GLI3
HELZ2	GLI4
HERC1	GLIPR2
HERC2	GLRX
HERC2P3	GLRX3
HERC4	GLRX5
HERC5	GLT25D1
HERPUD1	GLTPD2
HERPUD2	GLYATL2
HES1	GLYCTK
HEXIM1	GM2A
HEY1	GMEB2
HHIP	GMIP
HIAT1	GMNN
HIBADH	GMPR2
HIC2	GNB4
HID1	GNG10
HINFP	GNG11
HINT3	GNG4
HIPK1	GNG5
HIRA	GNG7
HIST1H1C	GNPNAT1
HIST1H1E	GNRHR2
HIST1H2AC	GOLGA2P5
HIST1H2BD	GOLIM4
HIST1H2BN	GOLM1
HIST1H3E	GOT2
HIST2H2BC	GPAA1
HIST2H2BF	GPAM
HIVEP1	GPATCH4
HIVEP2	GPC1
HK1	GPC2
HM13	GPC3
HMBOX1	GPC4
HMGCR	GPD2
HMGCS1	GPM6B
HMHA1	GPR1
HNRNPUL2	GPR125
HNRPLL	GPR153
HOMER1	GPR161
HOOK1	GPR173
HOOK2	GPRC5B
HOOK3	GPRIN2
HPCAL4	GPX7
HPX	GRAMD1C
HRK	GRB14
HS3ST3A1	GRIK3
HS3ST3B1	GRIN2A
HSD17B12	GRIPAP1
HSD17B14	GRM2
HSD17B7	GRM8
HSD17B7P2	GRN
HSF1	GRTP1
HSF2	GSDMB
HSP90B1	GSN
HSPA13	GSS
HSPA14	GSTA4
HSPA1B	GSTK1
HSPA4	GSTM2
HSPA4L	GSTO1
HSPA5	GSTP1
HSPA6	GSTT1
HSPA9	GSTZ1
HSPB8	GTDC2
HUS1	GTF2H2B
HUWE1	GTF2H5
HYDIN	GTF2I
HYOU1	GTF3C2
IARS	GTSE1
IBTK	GUCA1A
ICT1	GUCD1
ID1	GUSB
ID2	GXYLT1
IDE	GYG2
IDH3A	H19
IDI1	H1F0
IDS	H1FX
IER3	H2AFV
IER5	H2AFX
IER5L	H2AFY
IFFO2	H2AFY2
IFIT2	H2AFZ
IFIT3	H3F3AP4
IFIT5	H6PD
IFNGR1	HADH
IFRD1	HAPLN1
IFT172	HAPLN2
IFT52	HAT1
IGF2R	HAUS1
IGHMBP2	HAUS4
IGIP	HAUS5
IGSF1	HAUS6
IK	HAUS7
IKZF5	HAUS8
IL20RB	HCFC1
IL6ST	HCG18
ILK	HCN1
ILKAP	HCN3
IMP4	HDAC8
IMPA1	HDDC2
ING1	HDGF
ING2	HDHD2
INHBE	HEATR2
INO80D	HELLS
INPP1	HELT
INPP4A	HEMK1
INPP4B	HEPH
INPP5A	HERC2P7
INPP5B	HES4
INPP5E	HES5
INPP5J	HES6
INSIG1	HEXA
INSIG2	HEXDC
INTS12	HFM1
IP6K1	HGSNAT
IPMK	HHAT
IPO13	HIATL1
IRF1	HIBCH
IRF2	HIF1AN
IRF2BP1	HIF3A
IRF2BP2	HIGD1A
IRF2BPL	HIGD2A
IRF7	HILPDA
IRS1	HINT1
IRS2	HIP1
IRX2	HIPK2
IRX5	HIRIP3
ISCU	HIST1H2BH
ISG20L2	HIST2H2BE
ISLR2	HJURP
IST1	HK2
ISY1	HKR1
ITCH	HLA-A
ITGA3	HLA-C
ITGA8	HLA-E
ITPKC	HLCS
ITPR1	HMBS
ITPRIPL2	HMG20A
ITSN2	HMG20B
IVD	HMGA1
JAG1	HMGA2
JAK1	HMGB1
JAK2	HMGB2
JAKMIP2	HMGB3
JARID2	HMGN2
JAZF1	HMGN3
JDP2	HMGN4
JHDM1D	HMGXB4
JMJD1C	HMMR
JMJD6	HN1
JMY	HN1L
KANSL2	HNRNPA0
KARS	HNRNPA1
KAT2B	HNRNPA2B1
KAT6A	HNRNPA3
KAZN	HNRNPAB
KBTBD6	HNRNPD
KBTBD7	HNRNPF
KCMF1	HNRNPM
KCNA3	HNRNPR
KCNAB1	HNRNPU
KCNB1	HNRNPU-AS1
KCND1	HNRPDL
KCNE2	HOMER3
KCNG1	HP1BP3
KCNH7	HPDL
KCNJ2	HPS1
KCNJ4	HS2ST1
KCNJ5	HS3ST2
KCNJ9	HS3ST4
KCNK3	HSBP1
KCNN2	HSD17B8
KCNT2	HSDL2
KCTD1	HSF2BP
KCTD16	HSP90AA1
KCTD3	HSPA2
KCTD5	HSPA8
KCTD6	HSPB11
KCTD8	HSPG2
KCTD9	HTATSF1P2
KDELR1	HTR7P1
KDELR2	HTRA1
KDM3A	HUNK
KDM4A	HYAL1
KDM4B	HYAL2
KDM5A	ICAM2
KDM5B	ICMT
KDM5D	ID4
KDM6A	IDH2
KDM6B	IDH3B
KGFLP2	IDUA
KIAA0232	IER2
KIAA0319	IER3IP1
KIAA0355	IFI27L1
KIAA0513	IFI44
KIAA0825	IFITM2
KIAA1033	IFNAR1
KIAA1107	IFT20
KIAA1244	IFT81
KIAA1324	IFT88
KIAA1429	IGDCC3
KIAA1430	IGDCC4
KIAA1432	IGF2
KIAA1468	IGF2BP1
KIAA1522	IGF2BP3
KIAA1671	IGFBP2
KIAA1683	IGFBP4
KIAA1715	IGFBP5
KIAA1958	IGFBPL1
KIAA2018	IGLON5
KIAA2022	IGSF11
KIAA2026	IGSF3
KIDINS220	IGSF8
KIF1A	IGSF9
KIF21A	IKBKB
KIF26A	IL10RB
KIF26B	IL11RA
KIF2A	IL13RA1
KIF3A	IL17RC
KIF5A	IL17RD
KIF5B	IL21R-AS1
KIFAP3	ILF3
KIFC3	ILF3-AS1
KIN	IMMT
KIRREL2	IMPA2
KIRREL3	INCA1
KLC2	INCENP
KLF10	INF2
KLF12	ING3
KLF15	ING4
KLF3	ING5
KLF5	INHBB
KLF7	INO80C
KLHDC1	INPP5F
KLHDC10	INTS7
KLHDC2	INTS9
KLHDC8B	IP6K2
KLHL11	IPO7
KLHL15	IPO8
KLHL2	IPO9
KLHL21	IPP
KLHL24	IQCB1
KLHL26	IQCC
KLHL28	IQCD
KLHL29	IQGAP1
KLHL36	IQGAP2
KPNA1	IQGAP3
KPNA4	IRAK1
KPNA5	IRAK1BP1
KPNA6	IRS4
KRI1	ISG15
KSR2	ITFG2
KTN1	ITFG3
L1CAM	ITGA2B
LACTB	ITGA6
LAG3	ITGA7
LAMB2P1	ITGA9
LARP1	ITGB1
LARP1B	ITGB1BP1
LARP4	ITGB3BP
LARP4B	ITGB5
LARP6	ITGB8
LARS	ITIH5
LATS1	ITM2A
LATS2	ITPR3
LCA5	ITSN1
LCLAT1	IVNS1ABP
LCMT1	IZUMO4
LCOR	JAM2
LDLR	JAM3
LDLRAD4	JKAMP
LEFTY1	JRK
LEMD3	JRKL
LEPR	JUN
LEPRE1	JUNB
LEPREL1	KAL1
LGALS9	KANK1
LGALSL	KANK2
LGR4	KAT2A
LHFP	KATNAL2
LHFPL4	KBTBD4
LIF	KC6
LIG4	KCNAB3
LIMCH1	KCNC3
LIMK2	KCNJ12
LIMS1	KCNJ2-AS1
LIN37	KCNK1
LIN54	KCNK10
LIN7A	KCNK2
LIN7B	KCNQ1OT1
LIN7C	KCNQ2
LINC00340	KCTD12
LINC00693	KCTD17
LINS	KCTD7
LIPG	KDELC2
LIX1L	KDM2B
LMAN1	KDM5B-AS1
LMBRD2	KDM8
LMNA	KEL
LMO2	KHSRP
LMO4	KIAA0100
LMTK2	KIAA0101
LMTK3	KIAA0141
LNPEP	KIAA0146
LOC100134229	KIAA0195
LOC100134259	KIAA0895L
LOC100288069	KIAA0922
LOC100505687	KIAA1009
LOC100507217	KIAA1143
LOC115110	KIAA1147
LOC150776	KIAA1407
LOC285074	KIAA1456
LOC285593	KIAA1524
LOC389765	KIAA1549L
LOC399744	KIAA1598
LOC401127	KIAA1609
LOC440354	KIAA1755
LOC493754	KIAA1841
LOC550643	KIAA1967
LOC595101	KIAA2013
LOC613037	KIF11
LOC652276	KIF14
LOC728407	KIF15
LOC728730	KIF17
LOC729737	KIF18B
LOC731275	KIF19
LOC93432	KIF20A
LOH12CR1	KIF22
LONP1	KIF23
LONP2	KIF24
LONRF1	KIF2C
LONRF2	KIF4A
LPCAT3	KIF9
LPCAT4	KIFC1
LPIN1	KIT
LPP	KITLG
LPPR1	KLC4
LPPR4	KLF4
LPPR5	KLHDC3
LRCH1	KLHDC8A
LRCH2	KLHDC9
LRCH3	KLHL14
LRCH4	KLHL23
LRFN2	KLHL35
LRIF1	KLRG1
LRIG2	KNSTRN
LRIG3	KNTC1
LRP1	KPNA2
LRP1B	KPNB1
LRP5L	KPTN
LRRC1	KRIT1
LRRC16B	KRT19
LRRC37B	KXD1
LRRC39	L3MBTL3
LRRC47	LAMA1
LRRC58	LAMA2
LRRC59	LAMA4
LRRFIP2	LAMB1
LRRN3	LAMB2
LRRTM4	LAMC1
LRSAM1	LAMP2
LSM1	LAMTOR4
LSM10	LANCL1
LSM14A	LANCL2
LSM14B	LAP3
LTN1	LAPTM4B
LUC7L	LARP7
LUC7L2	LARS2
LUST	LAS1L
LYG1	LBR
LYSMD3	LCMT2
LYST	LDHA
LZTS2	LDHB
MAB21L2	LDLRAD3
MACROD2	LDLRAP1
MAD1L1	LENG8
MAD2L1BP	LENG9
MADD	LEPREL4
MAFB	LEPROT
MAFF	LETMD1
MAFG	LFNG
MAFK	LGALS3BP
MAGED2	LGI1
MAGEL2	LHFPL2
MAGI2	LHPP
MAGI3	LIG1
MAGT1	LIMA1
MAK16	LIMD1
MALT1	LIMD2
MANBA	LIMK1
MANF	LIMS2
MAP1B	LIN9
MAP1LC3B	LINC00173
MAP2K1	LINC00263
MAP2K2	LINC00339
MAP2K4	LINC00441
MAP2K5	LINC00472
MAP3K1	LINC00526
MAP3K2	LINC00535
MAP3K8	LINC00565
MAP4K2	LINC00599
MAP4K3	LINC00641
MAP6D1	LINC00643
MAP7D1	LINC00648
MAP7D3	LINC00667
MAP9	LINGO1
MAPK1	LINGO3
MAPK10	LIPA
MAPK13	LIX1
MAPK8	LLGL1
MAPK8IP1	LLPH
MAPK8IP2	LMNB1
MAPK9	LMNB2
MAPRE2	LMO3
MAPT	LNX1
MARK2	LOC100128252
MARK3	LOC100128288
MARK4	LOC100128338
MARS	LOC100128822
MARS2	LOC100129083
MAST1	LOC100129534
MAST2	LOC100129726
MAST3	LOC100129794
MAST4	LOC100129961
MAU2	LOC100130155
MB21D2	LOC100131089
MBD1	LOC100131434
MBIP	LOC100131564
MBLAC2	LOC100132077
MBNL1	LOC100132352
MBNL2	LOC100133315
MCC	LOC100134868
MCEE	LOC100216545
MCPH1	LOC100216546
MCTP1	LOC100268168
MCU	LOC100270746
MDM2	LOC100270804
MEAF6	LOC100272228
MECP2	LOC100287015
MED1	LOC100287042
MED10	LOC100288637
MED12	LOC100289230
MED12L	LOC100294145
MED13	LOC100294362
MED13L	LOC100505549
MED15	LOC100505648
MED21	LOC100505738
MED23	LOC100505876
MED26	LOC100506054
MED30	LOC100506071
MED8	LOC100506123
MEF2A	LOC100506190
MEF2C	LOC100506233
MEF2D	LOC100506274
MEIS1	LOC100506469
MEMO1	LOC100506548
METAP2	LOC100506714
METTL15	LOC100506730
METTL16	LOC100506990
METTL22	LOC100507032
MEX3B	LOC100507053
MEX3C	LOC100507250
MFSD9	LOC100507634
MGAM	LOC100508120
MGARP	LOC100527964
MGAT2	LOC100862671
MGEA5	LOC113230
MGRN1	LOC143666
MIA3	LOC144486
MIB2	LOC145845
MICALL1	LOC146880
MICU1	LOC149134
MID1IP1	LOC152217
MIDN	LOC155060
MIER1	LOC158696
MIER3	LOC202181
MIR22HG	LOC202781
MKL1	LOC220729
MKLN1	LOC253039
MKNK2	LOC254128
MKRN2	LOC255512
MLL	LOC282997
MLL3	LOC283177
MLL4	LOC283731
MLL5	LOC283761
MLX	LOC284023
MMADHC	LOC284385
MMS19	LOC284581
MN1	LOC338758
MNT	LOC338799
MOB1B	LOC344595
MOB4	LOC389895
MOCS3	LOC389906
MON1A	LOC400027
MORC2	LOC400043
MORC3	LOC400657
MOSPD1	LOC400752
MOSPD2	LOC400927
MPC1	LOC400940
MPHOSPH10	LOC401052
MPP5	LOC401320
MRC2	LOC401321
MRGBP	LOC401397
MROH1	LOC439994
MRPL1	LOC440288
MRPL21	LOC440905
MRPL34	LOC441204
MRPL38	LOC441666
MRPL42	LOC619207
MRPL46	LOC642846
MRPL47	LOC642852
MRPS18B	LOC643401
MRPS30	LOC643406
MRPS31P5	LOC643669
MRPS35	LOC644656
MRPS5	LOC645166
MSANTD4	LOC645212
MSL1	LOC646168
MSL2	LOC646214
MSMO1	LOC646719
MSS51	LOC646903
MSTN	LOC650368
MSTO1	LOC728613
MSX1	LOC729013
MTDH	LOC729683
MTF2	LOC730101
MTHFD1L	LOC81691
MTHFD2	LOC90784
MTHFR	LOC92249
MTHFSD	LOC93622
MTM1	LOC96610
MTMR12	LOXL1
MTMR14	LOXL2
MTMR3	LOXL3
MTO1	LPAR2
MTPAP	LPAR4
MTRF1L	LPCAT1
MTRR	LPCAT2
MTSS1	LPHN2
MTSS1L	LPL
MUT	LRAT
MVD	LRFN3
MVK	LRFN4
MVP	LRIG1
MXD1	LRP4
MXI1	LRP5
MYC	LRR1
MYCBP2	LRRC10B
MYH14	LRRC17
MYH7B	LRRC20
MYLIP	LRRC23
MYNN	LRRC29
MYO16	LRRC3
MYO9A	LRRC33
MYO9B	LRRC37A3
MYOF	LRRC37A4P
MYSM1	LRRC37BP1
N4BP1	LRRC4
N4BP3	LRRC43
NAA16	LRRC48
NAA25	LRRC8A
NAA30	LRRC8B
NAA60	LRRC9
NAB2	LRRCC1
NACAD	LRRIQ1
NACC2	LRRN1
NADKD1	LRRN2
NALCN	LSAMP
NAMPT	LSM2
NANP	LSM3
NANS	LSM4
NAP1L2	LSM5
NAP1L3	LSM7
NAP1L5	LSS
NAPB	LTB4R
NARS	LTBP1
NAV3	LTBP4
NBEAL1	LUC7L3
NBEAL2	LUM
NBPF10	LY6E
NBPF14	LY6G5B
NBR1	LYPD6
NCEH1	LYPLA2
NCK1	LYPLAL1
NCKAP5L	LYRM1
NCOA2	LYRM2
NCOA3	LYRM5
NCOA7	LYRM7
NCOR1	LYSMD4
NCOR2	LZTS1
NDEL1	MAATS1
NDFIP1	MACF1
NDNL2	MAD2L1
NDRG4	MAFG-AS1
NDUFA5	MAGEF1
NDUFAF1	MAGEH1
NDUFAF2	MAK
NDUFAF5	MAL2
NDUFS1	MALAT1
NDUFV3	MAMDC2
NECAP1	MAMDC4
NEDD1	MAML3
NEDD4	MAMLD1
NEFL	MAN2C1
NEFM	MANBAL
NEK4	MANEA
NEK7	MAP2K3
NELFA	MAP3K13
NEMF	MAP4K4
NET1	MAPK11
NETO1	MAPK15
NEU1	MAPKAPK2
NEURL	MAPRE1
NF2	MARCKS
NFAT5	MARCKSL1
NFE2L1	MARVELD1
NFE2L2	MASP2
NFIA	MASTL
NFIL3	MAT2A
NFKB1	MATN2
NFKB2	MATN3
NFKBIA	MAVS
NFKBIE	MAZ
NFKBIZ	MBD2
NFRKB	MBD3
NFU1	MBNL3
NFX1	MBOAT1
NFXL1	MCAM
NGDN	MCCC1
NGFR	MCCC2
NHLH2	MCFD2
NHLRC2	MCM10
NHS	MCM2
NHSL1	MCM3
NIM1	MCM4
NIPAL3	MCM5
NIPBL	MCM6
NISCH	MCM7
NKAP	MCM8
NKRF	MCM9
NMD3	MCMBP
NMNAT2	MCRS1
NOB1	MCTS1
NOG	MDC1
NOL10	MDH1B
NOL6	MDK
NOL7	ME3
NOP58	MED11
NOSIP	MED20
NPC1	MED24
NPEPPS	MEG3
NPIP	MEGF6
NPRL2	MELK
NR1D1	METRN
NR1D2	METTL1
NR2F6	METTL13
NR3C1	METTL17
NR3C2	METTL21B
NR4A1	METTL23
NR4A3	METTL25
NRBF2	METTL3
NRBP1	METTL4
NRD1	METTL8
NRF1	METTL9
NRG3	MFAP2
NRIP1	MFGE8
NRP1	MFI2
NRP2	MFI2-AS1
NRXN1	MFNG
NRXN3	MFSD10
NSDHL	MFSD12
NSF	MFSD2A
NSMCE2	MGAT5
NSUN2	MGAT5B
NSUN4	MGC16275
NT5C2	MGC21881
NT5C3	MGC27345
NUAK1	MGC2752
NUAK2	MGC45800
NUB1	MGC57346
NUCB2	MGC72080
NUDT16L1	MGME1
NUDT4	MGST1
NUDT4P1	MIAT
NUFIP1	MICALL2
NUFIP2	MIEN1
NUMB	MIMT1
NUS1	MINOS1
NVL	MINPP1
NXF1	MIPEP
NXPE3	MIR100HG
NYAP1	MIR17HG
OAZ1	MIR181A2HG
OBFC1	MIR210HG
ODC1	MIR600HG
OGFOD1	MIS18A
OGFRL1	MIS18BP1
OIP5-AS1	MITD1
ONECUT1	MKI67
OPRL1	MKRN3
OPTN	MKRN7P
OSBP	MLF1IP
OSBP2	MLH1
OSBPL2	MLLT10P1
OSBPL6	MLLT11
OSBPL8	MLLT4-AS1
OSGEP	MLLT6
OSGIN2	MLST8
OSTC	MMP11
OSTM1	MMP14
OTUD1	MMP15
OTUD3	MMP19
OTUD4	MMP2
OTUD7B	MMP23B
OVGP1	MMRN1
OXA1L	MMS22L
OXSR1	MND1
P4HA1	MNF1
P4HA2	MNS1
P4HB	MOAP1
P4HTM	MOB3B
PAAF1	MOGS
PACS1	MORN1
PACSIN2	MORN2
PAIP2B	MORN4
PAK3	MOV10
PAN3	MOXD1
PANK2	MPDU1
PANK3	MPDZ
PAPD5	MPHOSPH6
PAPOLG	MPHOSPH9
PAR5	MPI
PARD3B	MPLKIP
PARD6B	MPND
PARN	MPP6
PARP6	MPST
PARP8	MPV17
PARS2	MPZL1
PAR-SN	MRE11A
PATL1	MRI1
PAWR	MRM1
PAX2	MRP63
PCDH1	MRPL11
PCDH10	MRPL19
PCDH15	MRPL23
PCDH17	MRPL23-AS1
PCDH19	MRPL24
PCDH20	MRPL27
PCDH8	MRPL33
PCDH9	MRPL51
PCDHB8	MRPL54
PCF11	MRPS14
PCID2	MRPS16
PCK2	MRPS21
PCLO	MRPS27
PCMTD1	MRPS28
PCNX	MRPS33
PCNXL2	MRTO4
PCP4L1	MSH2
PCSK1N	MSH5
PCSK5	MSH5-SAPCD1
PCSK9	MSH6
PCYT1A	MSL3
PCYT2	MSN
PDCD2L	MSRB1
PDCD7	MSRB3
PDE12	MT2A
PDE2A	MTAP
PDE3A	MTBP
PDE4A	MTCH2
PDE4D	MTERFD1
PDE4DIP	MTERFD3
PDE9A	MTG1
PDGFA	MTHFD1
PDGFC	MTMR11
PDHX	MTMR9LP
PDIA4	MTRF1
PDIA5	MTRNR2L1
PDIK1L	MTRNR2L6
PDP2	MTTP
PDPK1	MTUS1
PDRG1	MUM1
PDSS2	MURC
PDXDC1	MUS81
PDXK	MXD3
PDZD8	MXRA8
PDZRN3	MYB
PEAK1	MYBL1
PEG10	MYBL2
PEG3	MYCBP
PELI1	MYCL1
PELI2	MYD88
PELO	MYEF2
PELP1	MYH10
PER1	MYH3
PER2	MYL12A
PEX13	MYL5
PEX5	MYL6
PEX5L	MYL9
PFDN4	MYLK
PFKFB2	MYLK-AS1
PFKFB4	MYO10
PGBD1	MYO19
PGF	MYO1B
PGGT1B	MYO5C
PGM2L1	MZF1
PGM3	N6AMT1
PGPEP1	NAA40
PHACTR1	NAAA
PHACTR3	NAALAD2
PHC3	NAB1
PHF12	NABP2
PHF17	NAE1
PHF21A	NAGA
PHF21B	NAGLU
PHF23	NAGPA
PHF3	NANOS3
PHGDH	NAP1L1
PHLDA1	NAP1L4
PHLDA3	NAPEPLD
PHLDB1	NASP
PHLDB3	NAT14
PHLPP2	NAT9
PHRF1	NBN
PHYH	NBPF1
[truncated: 1,438 more rows]
